# Supplementary material for: Activation of basolateral amygdala to anterior cingulate cortex circuit alleviates MK-801 induced social and cognitive deficits of schizophrenia
Source: Front Cell Neurosci. 2022 Dec 22;16:1070015. doi: 10.3389/fncel.2022.1070015 (PMC9813383; doi:10.3389/fncel.2022.1070015)
Supplement: Supplementary file 2 [file Table_1.xlsx]

## Sheet:  Supplementary Table1
Data	Response variable	Groups	n define as	slice/animal used	Normality Test (Shapiro-Wilk)	Homogeneity of variance test (Levene’s test)	Hypothesis test	Test value	P value	summary
Figure 1B	Rotating laps	Control n=8	mouse	8 mice	W=0.931 df=8 p=0.521	F=5.657 df1=4 df2=35 p=0.001	Kruskal-Wallis H test	c2=28.292 df=4	p < 0.0001	****
		MK-801 0.05 mg/kg n=8		8 mice	W=0.925 df=8 p=0.475
		MK-801 0.1 mg/kg n=8		8 mice	W=0.977 df=8 p=0.945
		MK-801 0.2 mg/kg n=8		8 mice	W=0.928 df=8 p=0.498
		MK-801 0.4 mg/kg n=8		8 mice	W=0.788 df=8 p=0.021
		Control vs. MK-801 0.05 mg/kg					Nemenyi multiple comparisons test		p =0.207	ns
		Control vs. MK-801 0.1 mg/kg					Nemenyi multiple comparisons test		p < 0.001	***
		Control vs. MK-801 0.2 mg/kg					Nemenyi multiple comparisons test		p < 0.0001	****
		Control vs. MK-801 0.4 mg/kg					Nemenyi multiple comparisons test		p =0.143	ns
Figure 1C	Rotating laps in per 5 min	Control n=6	mouse	6 mice	Not all subgroups meets p＞0.05	Not all subgroups meets p＞0.05	Friedman's M test	c2=98.482 df=1	p < 0.0001	****
		MK-801 n=6		6 mice
Figure 1D	Total distance	Control n=6	mouse	6 mice	W=0.882 df=6 p=0.277	F=4.464 df1=1 df2=13 p=0.055	Two-tailed unpaired t-test	t=-8.601 df=13	p < 0.0001	****
		MK-801 n=9		9 mice	W=0.840 df=9 p=0.058
Figure 1G	Interaction time	Control n=8	mouse	8 mice	W=0.913 df=8 p=0.375	F=6.171 df1=1 df2=14 p=0.026	Two-tailed unpaired separate variance estimation t-test	t=3.153 df=7.518	p =0.015	*
		MK-801 n=8		8 mice	W=0.930 df=8 p=0.514
Figure 1H	Bouts of interaction	Control n=8	mouse	8 mice	W=0.907 df=8 p=0.335	F=0.576 df1=1 df2=14 p=0.460	Mann-Whitney U test	Z=-2.907	p =0.004	**
		MK-801 n=8		8 mice	W=0.817 df=8 p=0.044
Figure 1J	Time of novel object recognition	Control Train n=8	mouse	8 mice	W=0.893 df=8 p=0.251	F=1.896 df1=1 df2=14 p=0.190	Two-tailed paired t-test	t=2.394 df=7	p=0.048	*
		Control Test n=8		8 mice	W=0.975 df=8 p=0.934
		MK-801 Train n=8		8 mice	W=0.978 df=8 p=0.950	F=5.148 df1=1 df2=14 p=0.040	Wilcoxon signed-rank test	Z=-1.540	p=0.123	ns
		MK-801 Train n=8		8 mice	W=0.897 df=8 p=0.269
Figure 1K	Preference of time	Control n=8	mouse	8 mice	W=0.948 df=8 p=0.692	F=0.430 df1=1 df2=14 p=0.523	Two-tailed unpaired t-test	t=2.837 df=14	p=0.013	*
		MK-801 n=8		8 mice	W=0.904 df=8 p=0.315
Figure 2A	Rotation (c-Fos)	ACC Control n=8	slice	8 slices/4 mice	W=0.936 df=8 p=0.576	F=38.503 df1=1 df2=14 p < 0.0001	Two-tailed unpaired separate variance estimation t-test	t=-4.034 df=7.325	p =0.005	**
		ACC MK-801 n=8		8 slices/4 mice	W=0.903 df=8 p=0.310
		BLA Control n=9		9 slices/4 mice	W=0.976 df=9 p=0.940	F=16.522 df1=1 df2=15 p < 0.001	Two-tailed unpaired separate variance estimation t-test	t=-2.732 df=7.618	p =0.027	*
		BLA MK-801 n=8		8 slices/4 mice	W=0.894 df=8 p=0.255
Figure 2C	Rotation (area under curve)	ACC Control n=48	trail	48 trails/4 mice	W=0.982 df=48 p=0.670	F=7.784 df1=1 df2=128 p =0.006	Two-tailed unpaired separate variance estimation t-test	t=-3.076 df=73.652	p=0.003	**
		ACC MK-801 n=82		82 trails/4 mice	W=0.981 df=82 p=0.248
		BLA Control n=48		48 trails/4 mice	W=0.936 df=48 p=0.011	F=12.836 df1=1 df2=128 p < 0.0001	Mann-Whitney U test	Z=-5.519	p < 0.0001	****
		BLA MK-801 n=82		82 trails/4 mice	W=0.921 df=82 p < 0.001
Figure 2D	Social interaction (c-Fos)	ACC Control n=18	slice	18 slices/4 mice	W=0.928 df=18 p=0.182	F=16.844 df1=1 df2=32 p < 0.001	Two-tailed unpaired separate variance estimation t-test	t=5.861 df=24.440	p < 0.0001	****
		ACC MK-801 n=16		16 slices/4 mice	W=0.926 df=16 p=0.208
		BLA Control n=16		16 slices/4 mice	W=0.983 df=16 p=0.981	F=1.573 df1=1 df2=30 p=0.219	Two-tailed unpaired t-test	t=8.103 df=30	p < 0.0001	****
		BLA MK-801 n=16		16 slices/4 mice	W=0.916 df=16 p=0.146
Figure 2F	Social interaction (area under curve)	ACC Control n=25	trail	25 trails/5 mice	W=0.954 df=25 p=0.314	F=5.840 df1=1 df2=51 p =0.019	Two-tailed unpaired separate variance estimation t-test	t=3.248 df=40.391	p=0.002	**
		ACC MK-801 n=28		28 trails/5 mice	W=0.976 df=28 p=0.743
		BLA Control n=25		25 trails/5 mice	W=0.978 df=25 p=0.853	F=4.799 df1=1 df2=51 p =0.033	Two-tailed unpaired separate variance estimation t-test	t=3.088 df=42.337	p=0.004	**
		BLA MK-801 n=28		28 trails/5 mice	W=0.932 df=28 p=0.060
Figure 2G	Novel object recognition (c-Fos)	ACC Control n=12	slice	12 trails/4 mice	W=0.886 df=12 p=0.106	F=6.621 df1=1 df2=22 p =0.017	Two-tailed unpaired separate variance estimation t-test	t=0.001 df=16.264	p=0.999	ns
		ACC MK-801 n=12		12 trails/4 mice	W=0.974 df=12 p=0.951
		BLA Control n=12		12 trails/4 mice	W=0.888 df=12 p=0.111	F=5.183 df1=1 df2=19 p =0.035	Mann-Whitney U test	Z=-0.288	p=0.774	ns
		BLA MK-801 n=9		9 trails/4 mice	W=0.746 df=9 p=0.005
Figure 2I	Novel object recognition (area under curve)	ACC Control n=28	trail	28 trails/4 mice	W=0.905 df=28 p=0.015	F=0.371 df1=1 df2=52 p =0.545	Mann-Whitney U test	Z=-2.441	p =0.015	*
		ACC MK-801 n=26		26 trails/4 mice	W=0.788 df=26 p < 0.001
		BLA Control n=28		28 trails/4 mice	W=0.962 df=28 p=0.387	F=4.930 df1=1 df2=52 p =0.031	Two-tailed unpaired separate variance estimation t-test	t=2.411 df=46.626	p=0.020	*
		BLA MK-801 n=26		26 trails/4 mice	W=0.980 df=26 p=0.870
Figure 4B	c-Fos of ACC	Gq n=10	slice	10 slices/6 mice	W=0.953 df=10 p=0.700	F=5.068 df1=2 df2=22 p=0.02	Kruskal-Wallis H test	c2=19.996 df=2	p < 0.0001	****
		GFP n=7		7 slices/6 mice	W=0.846 df=7 p=0.113
		Gi n=8		8 slices/6 mice	W=0.823 df=8 p=0.456
		Gq vs. GFP					Nemenyi multiple comparisons test		p =0.029	*
		Gq vs. Gi					Nemenyi multiple comparisons test		p < 0.0001	****
		GFP vs. Gi					Nemenyi multiple comparisons test		p =0.044	*
Figure 4C	c-Fos of BLA	Gq n=9	slice	9 slices/6 mice	W=0.973 df=9 p=0.921	F=3.548 df1=2 df2=24 p=0.045	Kruskal-Wallis H test	c2=19.270 df=2	p < 0.0001	****
		GFP n=11		11 slices/6 mice	W=0.932 df=11 p=0.428
		Gi n=7		7 slices/6 mice	W=0.612 df=7 p < 0.001
		Gq vs. GFP					Nemenyi multiple comparisons test		p =0.005	**
		Gq vs. Gi					Nemenyi multiple comparisons test		p < 0.0001	****
		GFP vs. Gi					Nemenyi multiple comparisons test		p =0.058	ns
Figure 4E	Rotating laps	MK-801+Gq+C21 n=11	mouse	11 mice	Not all subgroups meets p＞0.05	Not all subgroups meets p＞0.05	Friedman's M test	c2=61.540 df=3	p < 0.0001	****
		MK-801+GFP+C21 n=9		9 mice
		MK-801+Gi+C21 n=12		12 mice
		vehicle+Gq+C21 n=6		6 mice
		MK-801+Gq vs. vehicle+GFP					Friedman's M test		p=0.021	*
		MK-801+GFP vs. vehicle+GFP					Friedman's M test		p=0.046	*
		MK-801+Gi vs. vehicle+GFP					Friedman's M test		p=0.004	**
Figure 4F	Rotating laps (15-25 min)	MK-801+Gq+C21 n=11	mouse	11 mice	W=0.937 df=11 p=0.490	F=5.611 df1=3 df2=34 p=0.003	Kruskal-Wallis H test	c2=12.062 df=3	p =0.007	**
		MK-801+GFP+C21 n=9		9 mice	W=0.878 df=9 p=0.149
		MK-801+Gi+C21 n=12		12 mice	W=0.941 df=12 p=0.511
		vehicle+GFP+C21 n=6		6 mice	W=0.950 df=6 p=0.737
		MK-801+Gq+C21 vs. MK-801+GFP+C21					Nemenyi multiple comparisons test		p =0.432	ns
		MK-801+Gi+C21 vs. MK-801+GFP+C21					Nemenyi multiple comparisons test		p =0.265	ns
		MK-801+Gq+C21 vs. MK-801+Gi+C21					Nemenyi multiple comparisons test		p =0.741	ns
		MK-801+Gq+C21 vs. vehicle+GFP+C21					Nemenyi multiple comparisons test		p =0.003	**
		MK-801+GFP+C21 vs. vehicle+GFP+C21					Nemenyi multiple comparisons test		p =0.028	*
		MK-801+Gi+C21 vs. vehicle+GFP+C21					Nemenyi multiple comparisons test		p =0.001	**
Figure 4G	Total distance	MK-801+Gq+C21 n=11	mouse	11 mice	W=0.981 df=11 p=0.969	F=6.046 df1=3 df2=33 p =0.002	Kruskal-Wallis H test	c2=10.976 df=3	p =0.012	*
		MK-801+GFP+C21 n=8		8 mice	W=0.897 df=8 p=0.271
		MK-801+Gi+C21 n=12		12 mice	W=0.953 df=12 p=0.688
		vehicle+GFP+C21 n=6		6 mice	W=0.880 df=6 p=0.269
		MK-801+Gq+C21 vs. MK-801+GFP+C21					Nemenyi multiple comparisons test		p =0.346	ns
		MK-801+Gi+C21 vs. MK-801+GFP+C21					Nemenyi multiple comparisons test		p =0.899	ns
		MK-801+Gq+C21 vs. MK-801+Gi+C21					Nemenyi multiple comparisons test		p =0.363	ns
		MK-801+Gq+C21 vs. vehicle+GFP+C21					Nemenyi multiple comparisons test		p =0.025	*
		MK-801+GFP+C21 vs. vehicle+GFP+C21					Nemenyi multiple comparisons test		p =0.004	**
		MK-801+Gi+C21 vs. vehicle+GFP+C21					Nemenyi multiple comparisons test		p =0.002	**
Figure 4I	Interaction time	MK-801+Gq+C21 n=10	mouse	10 mice	W=0.936 df=10 p=0.510	F=8.128 df1=5 df2=32 p < 0.001	Kruskal-Wallis H test	c2=15.706 df=3	p =0.001	**
		MK-801+GFP+C21 n=9		9 mice	W=0.881 df=9 p=0.162
		MK-801+Gi+C21 n=11		11 mice	W=0.941 df=11 p=0.531
		vehicle+GFP+C21 n=6		6 mice	W=0.904 df=6 p=0.400
		MK-801+Gq+C21 vs. MK-801+GFP+C21					Nemenyi multiple comparisons test		p =0.029	*
		MK-801+Gi+C21 vs. MK-801+GFP+C21					Nemenyi multiple comparisons test		p =0.523	ns
		MK-801+Gq+C21 vs. MK-801+Gi+C21					Nemenyi multiple comparisons test		p =0.003	**
		MK-801+Gq+C21 vs. vehicle+GFP+C21					Nemenyi multiple comparisons test		p =0.504	ns
		MK-801+GFP+C21 vs. vehicle+GFP+C21					Nemenyi multiple comparisons test		p =0.010	*
		MK-801+Gi+C21 vs. vehicle+GFP+C21					Nemenyi multiple comparisons test		p =0.001	**
Figure 4J	Bouts of interaction	MK-801+Gq+C21 n=10	mouse	10 mice	W=0.904 df=10 p=0.240	F=1.511 df1=5 df2=32 p=0.230	One-factor ANOVA	F=12.878 df1=3 df2=32	p < 0.0001	****
		MK-801+GFP+C21 n=9		9 mice	W=0.929 df=9 p=0.476
		MK-801+Gi+C21 n=11		11 mice	W=0.974 df=11 p=0.923
		vehicle+GFP+C21 n=6		6 mice	W=0.905 df=6 p=0.404
		MK-801+Gq+C21 vs. MK-801+GFP+C21					Tukey's multiple comparisons test		p =0.002	**
		MK-801+Gi+C21 vs. MK-801+GFP+C21					Tukey's multiple comparisons test		p =0.931	ns
		MK-801+Gq+C21 vs. MK-801+Gi+C21					Tukey's multiple comparisons test		p < 0.001	***
		MK-801+Gq+C21 vs. vehicle+GFP+C21					Tukey's multiple comparisons test		p =0.975	ns
		MK-801+GFP+C21 vs. vehicle+GFP+C21					Tukey's multiple comparisons test		p =0.002	**
		MK-801+Gi+C21 vs. vehicle+GFP+C21					Tukey's multiple comparisons test		p < 0.001	***
Figure 4L	Time of novel object recognition	MK-801+Gq+C21 Train n=8	mouse	8 mice	W=0.956 df=8 p=0.772	F=1.915 df1=1 df2=14 p=0.188	Two-tailed paired t-test	t=-3.126 df=7	p =0.014	*
		MK-801+Gq+C21 Test n=8		8 mice	W=0.880 df=8 p=0.189
		MK-801+GFP+C21 Train n=8		8 mice	W=0.818 df=8 p=0.044	F=0.021 df1=1 df2=14 p=0.886	Wilcoxon signed-rank test	Z=0.001	p =0.999	ns
		MK-801+GFP+C21 Test n=8		8 mice	W=0.859 df=8 p=0.118
		MK-801+Gi+C21 Train n=8		8 mice	W=0.932 df=8 p=0.539	F=0.137 df1=1 df2=14 p=0.717	Two-tailed paired t-test	t=1.437 df=7	p =0.194	ns
		MK-801+Gi+C21 Test n=8		8 mice	W=0.914 df=8 p=0.385
		vehicle+GFP+C21 Train n=6		6 mice	W=0.888 df=6 p=0.306	F=0.004 df1=1 df2=10 p=0.953	Two-tailed paired t-test	t=-2.329 df=5	p =0.047	*
		vehicle+GFP+C21 Test n=6		6 mice	W=0.937 df=6 p=0.634
		MK-801+Gq+C21 Train n=8				F=0.606 df1=3 df2=26 p=0.617	Kruskal-Wallis H test	c2=1.359 df=3	p =0.715	ns
		MK-801+GFP+C21 Train n=8
		MK-801+Gi+C21 Train n=8
		vehicle+GFP+C21 Train n=6
						F=0.094 df1=3 df2=26 p=0.963	One-factor ANOVA	F=4.980 df1=3 df2=26	p =0.007	**
		MK-801+Gq+C21 Test vs. MK-801+GFP+C21 Test					Tukey's multiple comparisons test		p =0.039	*
		MK-801+Gi+C21 Test vs. MK-801+GFP+C21 Test					Tukey's multiple comparisons test		p =0.964	ns
		MK-801+Gq+C21 Test vs. MK-801+Gi+C21 Test					Tukey's multiple comparisons test		p =0.013	*
		MK-801+Gq+C21 Test vs. vehicle+GFP+C21 Test					Tukey's multiple comparisons test		p =0.889	ns
		MK-801+GFP+C21 Test vs. vehicle+GFP+C21 Test					Tukey's multiple comparisons test		p =0.024	*
		MK-801+Gi+C21 Test vs. vehicle+GFP+C21 Test					Tukey's multiple comparisons test		p =0.011	*
Figure 4M	Preference of time	MK-801+Gq+C21 n=8	mouse	8 mice	W=0.894 df=8 p=0.253	F=0.583 df1=3 df2=26 p=0.631	Kruskal-Wallis H test	c2=10.525 df=3	p =0.015	*
		MK-801+GFP+C21 n=8		8 mice	W=0.747 df=8 p=0.008
		MK-801+Gi+C21 n=8		8 mice	W=0.944 df=8 p=0.653
		vehicle+GFP+C21 n=6		6 mice	W=0.890 df=6 p=0.316
		MK-801+Gq+C21 vs. MK-801+GFP+C21					Nemenyi multiple comparisons test		p =0.027	*
		MK-801+Gi+C21 vs. MK-801+GFP+C21					Nemenyi multiple comparisons test		p =0.461	ns
		MK-801+Gq+C21 vs. MK-801+Gi+C21					Nemenyi multiple comparisons test		p =0.003	**
		MK-801+Gq+C21 vs. vehicle+GFP+C21					Nemenyi multiple comparisons test		p =0.472	ns
		MK-801+GFP+C21 vs. vehicle+GFP+C21					Nemenyi multiple comparisons test		p =0.018	*
		MK-801+Gi+C21 vs. vehicle+GFP+C21					Nemenyi multiple comparisons test		p =0.044	*
Figure 5B	c-Fos of ACC	ChR2 n=7	slice	7 slices/4 mice	W=0.907 df=7 p=0.379	F=13.438 df1=2 df2=20 p < 0.0001	Kruskal-Wallis H test	c2=7.916 df=2	p =0.019	*
		mCherry n=8		8 slices/4 mice	W=0.931 df=8 p=0.522
		NpHR n=8		8 slices/4 mice	W=0.827 df=8 p=0.055
		ChR2 vs. mCherry					Nemenyi multiple comparisons test		p =0.047	*
		ChR2 vs. NpHR					Nemenyi multiple comparisons test		p =0.005	**
		mCherry vs. NpHR					Nemenyi multiple comparisons test		p =0.236	ns
Figure 5C	c-Fos of BLA	ChR2 n=7	slice	7 slices/4 mice	W=0.875 df=7 p=0.203	F=11.204 df1=2 df2=19 p = 0.001	Kruskal-Wallis H test	c2=17.706 df=2	p < 0.0001	****
		mCherry n=8		8 slices/4 mice	W=0.904 df=8 p=0.313
		NpHR n=7		7 slices/4 mice	W=0.822 df=7 p=0.068
		ChR2 vs. mCherry					Nemenyi multiple comparisons test		p =0.046	*
		ChR2 vs. NpHR					Nemenyi multiple comparisons test		p < 0.0001	****
		mCherry vs. NpHR					Nemenyi multiple comparisons test		p =0.019	*
Figure 5E	Rotating laps	MK-801+ChR2 n=8	mouse	8 mice	Not all subgroups meets p＞0.05	Not all subgroups meets p＞0.05	Friedman's M test	c2=18.510 df=3	p < 0.0001	****
		MK-801+mCherry n=7		7 mice
		MK-801+NpHR n=8		8 mice
		vehicle+mCherry n=6		6 mice
		MK-801+ChR2 vs. vehicle+mCherry					Friedman's M test		p < 0.0001	****
		MK-801+mCherry vs. vehicle+mCherry					Friedman's M test		p < 0.0001	****
		MK-801+NpHR vs. vehicle+mCherry					Friedman's M test		p < 0.001	***
Figure 5F	Rotating laps (Light ON)	MK-801+ChR2 n=8	mouse	8 mice	W=0.898 df=8 p=0.279	F=4.241 df1=3 df2=25 p = 0.015	Kruskal-Wallis H test	c2=13.863 df=3	p =0.003	**
		MK-801+mCherry n=7		7 mice	W=0.930 df=7 p=0.548
		MK-801+NpHR n=8		8 mice	W=0.875 df=8 p=0.167
		vehicle+mCherry n=6		6 mice	W=0.842 df=6 p=0.135
		MK-801+ChR2 vs. MK-801+mCherry					Nemenyi multiple comparisons test		p =0.844	ns
		MK-801+NpHR vs. MK-801+mCherry					Nemenyi multiple comparisons test		p =0.934	ns
		MK-801+ChR2 vs. MK-801+NpHR					Nemenyi multiple comparisons test		p =0.906	ns
		MK-801+ChR2 vs. vehicle+mCherry					Nemenyi multiple comparisons test		p =0.001	**
		MK-801+mCherry vs. vehicle+mCherry					Nemenyi multiple comparisons test		p =0.003	**
		MK-801+NpHR vs. vehicle+mCherry					Nemenyi multiple comparisons test		p =0.002	**
Figure 5G	Total distance	MK-801+ChR2 OFF n=8	mouse	8 mice	W=0.896 df=8 p=0.265	F=0.142 df1=1 df2=14 p=0.712	Two-tailed paired t-test	t=-1.254 df=7	p =0.250	ns
		MK-801+ChR2 ON n=8		8 mice	W=0.847 df=8 p=0.090
		MK-801+mCherry OFF n=7		7 mice	W=0.848 df=7 p=0.118	F=1.825 df1=1 df2=14 p=0.191	Two-tailed paired t-test	t=-0.789 df=6	p =0.460	ns
		MK-801+mCherry ON n=7		7 mice	W=0.935 df=7 p=0.590
		MK-801+NpHR OFF n=8		8 mice	W=0.977 df=8 p=0.948	F=0.064 df1=1 df2=14 p=0.805	Two-tailed paired t-test	t=-1.579 df=7	p =0.158	ns
		MK-801+NpHR ON n=8		8 mice	W=0.931 df=8 p=0.523
		vehicle+mCherry OFF n=6		6 mice	W=0.943 df=6 p=0.684	F=0.176 df1=1 df2=10 p=0.684	Two-tailed paired t-test	t=0.861 df=5	p =0.429	ns
		vehicle+mCherry ON n=6		6 mice	W=0.865 df=6 p=0.208
		MK-801+ChR2 OFF n=8				F=1.784 df1=3 df2=25 p=0.176	One-factor ANOVA	F=2.577 df1=3 df2=25	p =0.046	*
		MK-801+mCherry OFF n=7
		MK-801+NpHR OFF n=8
		vehicle+mCherry OFF n=6
		MK-801+ChR2 OFF vs. MK-801+mCherry OFF					Tukey's multiple comparisons test		p =0.659	ns
		MK-801+NpHR OFF vs. MK-801+mCherry OFF					Tukey's multiple comparisons test		p =0.999	ns
		MK-801+ChR2 OFF vs. MK-801+NpHR OFF					Tukey's multiple comparisons test		p =0.639	ns
		MK-801+ChR2 OFF vs. vehicle+mCherry OFF					Tukey's multiple comparisons test		p =0.047	*
		MK-801+mCherry OFF vs. vehicle+mCherry OFF					Tukey's multiple comparisons test		p =0.038	*
		MK-801+NpHR OFF vs. vehicle+mCherry OFF					Tukey's multiple comparisons test		p =0.035	*
		MK-801+ChR2 ON n=8				F=1.437 df1=3 df2=25 p=0.256	One-factor ANOVA	F=2.919 df1=3 df2=25	p =0.044	*
		MK-801+mCherry ON n=7
		MK-801+NpHR ON n=8
		vehicle+mCherry ON n=6
		MK-801+ChR2 ON vs. MK-801+mCherry ON					Tukey's multiple comparisons test		p =0.982	ns
		MK-801+NpHR ON vs. MK-801+mCherry ON					Tukey's multiple comparisons test		p =0.654	ns
		MK-801+ChR2 ON vs. MK-801+NpHR ON					Tukey's multiple comparisons test		p =0.402	ns
		MK-801+ChR2 ON vs. vehicle+mCherry ON					Tukey's multiple comparisons test		p =0.013	*
		MK-801+mCherry ON vs. vehicle+mCherry ON					Tukey's multiple comparisons test		p =0.045	*
		MK-801+NpHR ON vs. vehicle+mCherry ON					Tukey's multiple comparisons test		p =0.613	ns
Figure 5I	Interaction time	MK-801+ChR2 OFF n=8	mouse	8 mice	W=0.948 df=8 p=0.692	F=2.714 df1=1 df2=14 p=0.122	Two-tailed paired t-test	t=2.460 df=7	p =0.043	*
		MK-801+ChR2 ON n=8		8 mice	W=0.929 df=8 p=0.509
		MK-801+mCherry OFF n=7		7 mice	W=0.751 df=7 p=0.013	F=2.133 df1=1 df2=14 p=0.170	Wilcoxon signed-rank test	Z=-1.236	p=0.216	ns
		MK-801+mCherry ON n=7		7 mice	W=0.950 df=7 p=0.733
		MK-801+NpHR OFF n=8		8 mice	W=0.839 df=8 p=0.074	F=0.190 df1=1 df2=14 p=0.670	Two-tailed paired t-test	t=-0.666 df=7	p =0.527	ns
		MK-801+NpHR ON n=8		8 mice	W=0.853 df=8 p=0.102
		vehicle+mCherry OFF n=6		6 mice	W=0.854 df=6 p=0.171	F=3.935 df1=1 df2=10 p=0.075	Two-tailed paired t-test	t=1.117 df=5	p =0.315	ns
		vehicle+mCherry ON n=6		6 mice	W=0.968 df=6 p=0.880
		MK-801+ChR2 OFF n=8				F=1.304 df1=3 df2=25 p=0.295	Kruskal-Wallis H test	c2=9.573 df=3	p =0.023	*
		MK-801+mCherry OFF n=7
		MK-801+NpHR OFF n=8
		vehicle+mCherry OFF n=6
		MK-801+ChR2 OFF vs. MK-801+mCherry OFF					Nemenyi multiple comparisons test		p =0.753	ns
		MK-801+NpHR OFF vs. MK-801+mCherry OFF					Nemenyi multiple comparisons test		p =0.942	ns
		MK-801+ChR2 OFF vs. MK-801+NpHR OFF					Nemenyi multiple comparisons test		p =0.802	ns
		MK-801+ChR2 OFF vs. vehicle+mCherry OFF					Nemenyi multiple comparisons test		p =0.015	*
		MK-801+mCherry OFF vs. vehicle+mCherry OFF					Nemenyi multiple comparisons test		p =0.008	**
		MK-801+NpHR OFF vs. vehicle+mCherry OFF					Nemenyi multiple comparisons test		p =0.008	**
		MK-801+ChR2 ON n=8				F=1.425 df1=3 df2=25 p=0.259	One-factor ANOVA	F=3.616 df1=3 df2=25	p =0.027	*
		MK-801+mCherry ON n=7
		MK-801+NpHR ON n=8
		vehicle+mCherry ON n=6
		MK-801+ChR2 ON vs. MK-801+mCherry ON					Tukey's multiple comparisons test		p =0.047	*
		MK-801+NpHR ON vs. MK-801+mCherry ON					Tukey's multiple comparisons test		p =0.960	ns
		MK-801+ChR2 ON vs. MK-801+NpHR ON					Tukey's multiple comparisons test		p =0.222	ns
		MK-801+ChR2 ON vs. vehicle+mCherry ON					Tukey's multiple comparisons test		p =0.996	ns
		MK-801+mCherry ON vs. vehicle+mCherry ON					Tukey's multiple comparisons test		p =0.047	*
		MK-801+NpHR ON vs. vehicle+mCherry ON					Tukey's multiple comparisons test		p =0.173	ns
Figure 5J	Bouts of interaction	MK-801+ChR2 OFF n=8	mouse	8 mice	W=0.882 df=8 p=0.197	F=2.533 df1=1 df2=14 p=0.134	Two-tailed paired t-test	t=3.325 df=7	p =0.013	*
		MK-801+ChR2 ON n=8		8 mice	W=0.946 df=8 p=0.675
		MK-801+mCherry OFF n=7		7 mice	W=0.922 df=7 p=0.482	F=2.261 df1=1 df2=14 p=0.159	Two-tailed paired t-test	t=0.001 df=6	p=0.999	ns
		MK-801+mCherry ON n=7		7 mice	W=0.825 df=7 p=0.071
		MK-801+NpHR OFF n=8		8 mice	W=0.716 df=8 p=0.003	F=0.239 df1=1 df2=14 p=0.632	Wilcoxon signed-rank test	Z=-1.786	p=0.074	ns
		MK-801+NpHR ON n=8		8 mice	W=0.897 df=8 p=0.273
		vehicle+mCherry OFF n=6		6 mice	W=0.917 df=6 p=0.484	F=17.857 df1=1 df2=10 p=0.002	Wilcoxon signed-rank test	Z=-1.633	p =0.102	ns
		vehicle+mCherry ON n=6		6 mice	W=0.775 df=6 p=0.035
		MK-801+ChR2 OFF n=8				F=3.380 df1=3 df2=25 p=0.034	Kruskal-Wallis H test	c2=10.576 df=3	p =0.014	*
		MK-801+mCherry OFF n=7
		MK-801+NpHR OFF n=8
		vehicle+mCherry OFF n=6
		MK-801+ChR2 OFF vs. MK-801+mCherry OFF					Nemenyi multiple comparisons test		p =0.388	ns
		MK-801+NpHR OFF vs. MK-801+mCherry OFF					Nemenyi multiple comparisons test		p =0.946	ns
		MK-801+ChR2 OFF vs. MK-801+NpHR OFF					Nemenyi multiple comparisons test		p =0.410	ns
		MK-801+ChR2 OFF vs. vehicle+mCherry OFF					Nemenyi multiple comparisons test		p =0.034	*
		MK-801+mCherry OFF vs. vehicle+mCherry OFF					Nemenyi multiple comparisons test		p =0.004	**
		MK-801+NpHR OFF vs. vehicle+mCherry OFF					Nemenyi multiple comparisons test		p =0.004	**
		MK-801+ChR2 ON n=8				F=1.062 df1=3 df2=25 p=0.383	One-factor ANOVA	F=7.934 df1=3 df2=25	p =0.001	**
		MK-801+mCherry ON n=7
		MK-801+NpHR ON n=8
		vehicle+mCherry ON n=6
		MK-801+ChR2 ON vs. MK-801+mCherry ON					Tukey's multiple comparisons test		p =0.007	**
		MK-801+NpHR ON vs. MK-801+mCherry ON					Tukey's multiple comparisons test		p =0.880	ns
		MK-801+ChR2 ON vs. MK-801+NpHR ON					Tukey's multiple comparisons test		p =0.001	**
		MK-801+ChR2 ON vs. vehicle+mCherry ON					Tukey's multiple comparisons test		p =0.312	ns
		MK-801+mCherry ON vs. vehicle+mCherry ON					Tukey's multiple comparisons test		p =0.037	*
		MK-801+NpHR ON vs. vehicle+mCherry ON					Tukey's multiple comparisons test		p =0.025	*
Figure 5L	Time of novel object recognition	ChR2 OFF n=8	mouse	8 mice	W=0.910 df=8 p=0.352	F=0.194 df1=1 df2=14 p=0.666	Two-tailed paired t-test	t=-2.046 df=7	p =0.080	ns
		ChR2 ON n=8		8 mice	W=0.975 df=8 p=0.936
		mCherry OFF n=8		8 mice	W=0.860 df=8 p=0.120	F=0.668 df1=1 df2=14 p=0.427	Two-tailed paired t-test	t=1.441 df=7	p=0.193	ns
		mCherry ON n=8		8 mice	W=0.889 df=8 p=0.229
		NpHR OFF n=8		8 mice	W=0.982 df=8 p=0.973	F=1.637 df1=1 df2=14 p=0.221	Two-tailed paired t-test	t=-0.846 df=7	p=0.425	ns
		NpHR ON n=8		8 mice	W=0.928 df=8 p=0.502
		vehicle+mCherry OFF n=6		6 mice	W=0.914 df=6 p=0.465	F=0.233 df1=1 df2=10 p=0.640	Two-tailed paired t-test	t=-2.351 df=5	p =0.045	*
		vehicle+mCherry ON n=6		6 mice	W=0.905 df=6 p=0.407
		MK-801+ChR2 OFF n=8				F=1.972 df1=3 df2=26 p=0.143	One-factor ANOVA	F=0.352 df1=3 df2=26	p =0.788	ns
		MK-801+mCherry OFF n=7
		MK-801+NpHR OFF n=8
		vehicle+mCherry OFF n=6
		MK-801+ChR2 ON n=8				F=0.417 df1=3 df2=26 p=0.743	One-factor ANOVA	F=2.919 df1=3 df2=25	p =0.048	*
		MK-801+mCherry ON n=7
		MK-801+NpHR ON n=8
		vehicle+mCherry ON n=6
		MK-801+ChR2 ON vs. MK-801+mCherry ON					Tukey's multiple comparisons test		p =0.042	*
		MK-801+NpHR ON vs. MK-801+mCherry ON					Tukey's multiple comparisons test		p =0.208	ns
		MK-801+ChR2 ON vs. MK-801+NpHR ON					Tukey's multiple comparisons test		p =0.972	ns
		MK-801+ChR2 ON vs. vehicle+mCherry ON					Tukey's multiple comparisons test		p =0.999	ns
		MK-801+mCherry ON vs. vehicle+mCherry ON					Tukey's multiple comparisons test		p =0.017	*
		MK-801+NpHR ON vs. vehicle+mCherry ON					Tukey's multiple comparisons test		p =0.994	ns
Figure 5M	Preference of time	MK-801+ChR2 n=8	mouse	8 mice	W=0.945 df=8 p=0.663	F=0.321 df1=5 df2=26 p=0.810	One-factor ANOVA	F=3.390 df1=3 df2=26	p =0.033	*
		MK-801+mCherry n=8		8 mice	W=0.947 df=8 p=0.683
		MK-801+NpHR n=8		8 mice	W=0.942 df=8 p=0.631
		vehicle+mCherry n=6		6 mice	W=0.943 df=6 p=0.680
		MK-801+ChR2 vs. MK-801+mCherry					Tukey's multiple comparisons test		p =0.018	*
		MK-801+NpHR vs. MK-801+mCherry					Tukey's multiple comparisons test		p =0.121	ns
		MK-801+ChR2 vs. MK-801+NpHR					Tukey's multiple comparisons test		p =0.999	ns
		MK-801+ChR2 vs. vehicle+mCherry					Tukey's multiple comparisons test		p =0.906	ns
		MK-801+mCherry vs. vehicle+mCherry					Tukey's multiple comparisons test		p =0.038	*
		MK-801+NpHR vs. vehicle+mCherry					Tukey's multiple comparisons test		p =0.884	ns
Supplementary Figure 1B	Total distance	Control n=8	mouse	8 mice	W=0.898 df=8 p=0.277	F=2.189 df1=4 df2=35 p=0.090	One-factor ANOVA	F=38.170 df1=4 df2=35	p < 0.0001	****
		MK-801 0.05 mg/kg n=8		8 mice	W=0.905 df=8 p=0.317
		MK-801 0.1 mg/kg n=8		8 mice	W=0.884 df=8 p=0.207
		MK-801 0.2 mg/kg n=8		8 mice	W=0.868 df=8 p=0.146
		MK-801 0.4 mg/kg n=8		8 mice	W=0.919 df=8 p=0.419
		Control vs. MK-801 0.05 mg/kg					Tukey's multiple comparisons test		p =0.996	ns
		Control vs. MK-801 0.1 mg/kg					Tukey's multiple comparisons test		p =0.034	*
		Control vs. MK-801 0.2 mg/kg					Tukey's multiple comparisons test		p < 0.0001	****
		Control vs. MK-801 0.4 mg/kg					Tukey's multiple comparisons test		p =0.979	ns
Supplementary Figure 2B	Stride Length	Front Paws Control n=8	mouse	8 mice	W=0.967 df=8 p=0.874	F=0.638 df1=1 df2=14 p=0.438	Mann-Whitney U test	Z=-1.260	p =0.208	ns
		Front Paws MK-801 n=8		8 mice	W=0.760 df=8 p=0.011
		Hind Paws Control n=8		8 mice	W=0.943 df=8 p=0.640	F=0.804 df1=1 df2=14 p=0.385	Two-tailed unpaired t-test	t=-1.320 df=14	p =0.208	ns
		Hind Paws MK-801 n=8		8 mice	W=0.985 df=8 p=0.983
Supplementary Figure 2C	Stance	Front Paws Control n=8	mouse	8 mice	W=0.925 df=8 p=0.468	F=11.113 df1=1 df2=14 p=0.005	Two-tailed unpaired separate variance estimation t-test	t=2.730 df=8.394	p=0.025	*
		Front Paws MK-801 n=8		8 mice	W=0.967 df=8 p=0.876
		Hind Paws Control n=8		8 mice	W=0.979 df=8 p=0.960	F=2.269 df1=1 df2=14 p=0.154	Two-tailed unpaired t-test	t=3.480 df=14	p =0.004	**
		Hind Paws MK-801 n=8		8 mice	W=0.964 df=8 p=0.848
Supplementary Figure 2D	Swing	Front Paws Control n=8	mouse	8 mice	W=0.930 df=8 p=0.520	F=8.625 df1=1 df2=14 p=0.011	Two-tailed unpaired separate variance estimation t-test	t=3.362 df=9.996	p =0.007	**
		Front Paws MK-801 n=8		8 mice	W=0.971 df=8 p=0.909
		Hind Paws Control n=8		8 mice	W=0.909 df=8 p=0.344	F=6.766 df1=1 df2=14 p=0.021	Two-tailed unpaired separate variance estimation t-test	t=3.127 df=8.897	p =0.012	*
		Hind Paws MK-801 n=8		8 mice	W=0.873 df=8 p=0.162
Supplementary Figure 2E	Step Cycle	Front Paws Control n=8	mouse	8 mice	W=0.967 df=8 p=0.873	F=5.932 df1=1 df2=14 p=0.029	Two-tailed unpaired separate variance estimation t-test	t=3.659 df=9.212	p =0.005	**
		Front Paws MK-801 n=8		8 mice	W=0.908 df=8 p=0.342
		Hind Paws Control n=8		8 mice	W=0.927 df=8 p=0.485	F=4.735 df1=1 df2=14 p=0.047	Two-tailed unpaired separate variance estimation t-test	t=3.025 df=9.243	p =0.014	*
		Hind Paws MK-801 n=8		8 mice	W=0.986 df=8 p=0.987
Supplementary Figure 2F	Swing Speed	Front Paws Control n=8	mouse	8 mice	W=0.941 df=8 p=0.622	F=0.082 df1=1 df2=14 p=0.779	Two-tailed unpaired t-test	t=-2.885 df=14	p =0.012	*
		Front Paws MK-801 n=8		8 mice	W=0.960 df=8 p=0.810
		Hind Paws Control n=8		8 mice	W=0.952 df=8 p=0.729	F=0.101 df1=1 df2=14 p=0.755	Two-tailed unpaired t-test	t=-3.180 df=14	p =0.007	**
		Hind Paws MK-801 n=8		8 mice	W=0.972 df=8 p=0.910
Supplementary Figure 2G	Body Speed	Front Paws Control n=8	mouse	8 mice	W=0.881 df=8 p=0.191	F=0.006 df1=1 df2=14 p=0.937	Two-tailed unpaired t-test	t=-2.389 df=14	p =0.032	*
		Front Paws MK-801 n=8		8 mice	W=0.992 df=8 p=0.997
		Hind Paws Control n=8		8 mice	W=0.917 df=8 p=0.407	F=0.225 df1=1 df2=14 p=0.642	Two-tailed unpaired t-test	t=-2.435 df=14	p =0.029	*
		Hind Paws MK-801 n=8		8 mice	W=0.976 df=8 p=0.941
Supplementary Figure 2H	Print Length	Front Paws Control n=8	mouse	8 mice	W=0.927 df=8 p=0.491	F=1.195 df1=1 df2=14 p=0.293	Two-tailed unpaired t-test	t=-3.194 df=15	p =0.006	**
		Front Paws MK-801 n=8		8 mice	W=0.890 df=8 p=0.236
		Hind Paws Control n=8		8 mice	W=0.905 df=8 p=0.318	F=1.054 df1=1 df2=14 p=0.322	Two-tailed unpaired t-test	t=-1.524 df=14	p =0.150	ns
		Hind Paws MK-801 n=8		8 mice	W=0.893 df=8 p=0.247
Supplementary Figure 2I	Print Width	Front Paws Control n=8	mouse	8 mice	W=0.854 df=8 p=0.104	F=0.067 df1=1 df2=14 p=0.799	Two-tailed unpaired t-test	t=3.118 df=14	p =0.008	**
		Front Paws MK-801 n=8		8 mice	W=0.935 df=8 p=0.558
		Hind Paws Control n=8		8 mice	W=0.876 df=8 p=0.174	F=3.891 df1=1 df2=14 p=0.069	Two-tailed unpaired t-test	t=2.467 df=14	p =0.027	*
		Hind Paws MK-801 n=8		8 mice	W=0.976 df=8 p=0.943
Supplementary Figure 3A	Rotating laps	Control n=4	mouse	4 mice	W=0.993 df=4 p=0.970	F=2.630 df1=1 df2=6 p=0.156	Two-tailed unpaired t-test	t=-5.979 df=6	p < 0.001	***
		MK-801 n=4		4 mice	W=0.981 df=4 p=0.910
Supplementary Figure 3B	Interaction time	Control n=4	mouse	4 mice	W=0.873 df=4 p=0.310	F=1.915 df1=1 df2=6 p=0.216	Two-tailed unpaired t-test	t=2.572 df=6	p =0.042	*
		MK-801 n=4		4 mice	W=0.997 df=4 p=0.991
Supplementary Figure 3C	Bouts of interaction	Control n=4	mouse	4 mice	W=0.827 df=4 p=0.161	F=0.051 df1=1 df2=6 p=0.829	Two-tailed unpaired t-test	t=3.434 df=6	p =0.014	*
		MK-801 n=4		4 mice	W=0.895 df=4 p=0.406
Supplementary Figure 3D	Interaction mean time	Control n=12	mouse	12 mice	W=0.991 df=4 p=0.098	F=7.402 df1=1 df2=6 p=0.078	Two-tailed unpaired t-test	t=1.528 df=6	p =0.165	ns
		MK-801 n=12		12 mice	W=0.908 df=4 p=0.453
Supplementary Figure 3E	Time of novel object recognition	Control Train n=4	mouse	4 mice	W=0.826 df=4 p=0.158	F=2.435 df1=1 df2=6 p=0.170	Two-tailed paired t-test	t=-2.300 df=3	p =0.105	ns
		Control Test n=4		4 mice	W=0.737 df=4 p=0.029
		MK-801 Train n=4		4 mice	W=0.973 df=4 p=0.860	F=0.293 df1=1 df2=6 p=0.608	Two-tailed paired t-test	t=0.601 df=3	p =0.590	ns
		MK-801 Train n=4		4 mice	W=0.899 df=4 p=0.427
Supplementary Figure 3F	Preference of time	Control n=4	mouse	4 mice	W=0.926 df=4 p=0.571	F=3.945 df1=1 df2=6 p=0.094	Two-tailed unpaired t-test	t=2.698 df=6	p =0.036	*
		MK-801 n=4		4 mice	W=0.840 df=4 p=0.195
Supplementary Figure 3G	Rotating laps	Control n=4	mouse	4 mice	W=0.968 df=4 p=0.828	F=5.610 df1=1 df2=6 p=0.056	Two-tailed unpaired t-test	t=-2.468 df=6	p =0.049	*
		MK-801 n=4		4 mice	W=0.893 df=4 p=0.399
Supplementary Figure 3H	Interaction time	Control n=5	mouse	5 mice	W=0.938 df=5 p=0.653	F=8.163 df1=1 df2=8 p=0.021	Two-tailed unpaired separate variance estimation t-test	t=3.384 df=8	p =0.026	*
		MK-801 n=5		5 mice	W=0.852 df=5 p=0.201
Supplementary Figure 3I	Bouts of interaction	Control n=4	mouse	5 mice	W=0.964 df=5 p=0.833	F=4.599 df1=1 df2=8 p=0.064	Mann-Whitney U test	Z=-2.652	p =0.008	**
		MK-801 n=4		5 mice	W=0.684 df=5 p=0.006
Supplementary Figure 3J	Interaction mean time	Control n=12	mouse	5 mice	W=0.990 df=5 p=0.981	F=2.687 df1=1 df2=8 p=0.140	Two-tailed unpaired t-test	t=1.528 df=8	p =0.165	ns
		MK-801 n=12		5 mice	W=0.908 df=5 p=0.453
Supplementary Figure 3K	Time of novel object recognition	Control Train n=4	mouse	4 mice	W=0.738 df=4 p=0.030	F=3.946 df1=1 df2=6 p=0.094	Wilcoxon signed-rank test	Z=-1.461	p =0.144	ns
		Control Test n=4		4 mice	W=0.939 df=4 p=0.647
		MK-801 Train n=4		4 mice	W=0.988 df=4 p=0.948	F=1.222 df1=1 df2=6 p=0.311	Two-tailed paired t-test	t=3.652 df=3	p =0.035	*
		MK-801 Train n=4		4 mice	W=0.879 df=4 p=0.335
Supplementary Figure 3L	Preference of time	Control n=4	mouse	4 mice	W=0.982 df=4 p=0.914	F=0.926 df1=1 df2=6 p=0.373	Two-tailed unpaired t-test	t=4.461 df=6	p =0.004	**
		MK-801 n=4		4 mice	W=0.961 df=4 p=0.786
Supplementary Figure 4A	Rotating laps	vehicle+Gq+C21 n=6	mouse	6 mice	Not all subgroups meets p＞0.05	Not all subgroups meets p＞0.05	Friedman's M test	c2=7.527 df=2	p =0.677	ns
		vehicle+GFP+C21 n=6		6 mice
		vehicle+Gi+C21 n=6		6 mice
Supplementary Figure 4B	Rotating laps (15-25 min)	vehicle+Gq+C21 n=6	mouse	6 mice	W=0.813 df=6 p=0.077	F=1.610 df1=2 df2=15 p=0.233	One-factor ANOVA	F=0.983 df1=2 df2=15	p =0.397	ns
		vehicle+GFP+C21 n=6		6 mice	W=0.950 df=6 p=0.737
		vehicle+Gi+C21 n=6		6 mice	W=0.847 df=6 p=0.149
Supplementary Figure 4C	Total distance	vehicle+Gq+C21 n=6	mouse	6 mice	W=0.946 df=6 p=0.709	F=0.088 df1=2 df2=15 p=0.916	One-factor ANOVA	F=0.845 df1=2 df2=15	p =0.449	ns
		vehicle+GFP+C21 n=6		6 mice	W=0.880 df=6 p=0.269
		vehicle+Gi+C21 n=6		6 mice	W=0.936 df=6 p=0.631
Supplementary Figure 4D	Interaction time	vehicle+Gq+C21 n=6	mouse	6 mice	W=0.864 df=6 p=0.205	F=3.860 df1=2 df2=15 p=0.205	One-factor ANOVA	F=4.179 df1=2 df2=15	p =0.036	*
		vehicle+GFP+C21 n=6		6 mice	W=0.904 df=6 p=0.400
		vehicle+Gi+C21 n=6		6 mice	W=0.939 df=6 p=0.652
		vehicle+Gq+C21 vs. vehicle+GFP+C21					Tukey's multiple comparisons test		p =0.995	ns
		vehicle+Gi+C21 vs. vehicle+GFP+C21					Tukey's multiple comparisons test		p =0.035	*
		vehicle+Gq+C21 vs. vehicle+Gi+C21					Tukey's multiple comparisons test		p =0.045	*
Supplementary Figure 4E	Bouts of interaction	vehicle+Gq+C21 n=6	mouse	6 mice	W=0.800 df=6 p=0.058	F=1.940 df1=2 df2=15 p=0.178	One-factor ANOVA	F=5.169 df1=2 df2=15	p =0.020	*
		vehicle+GFP+C21 n=6		6 mice	W=0.905 df=6 p=0.404
		vehicle+Gi+C21 n=6		6 mice	W=0.982 df=6 p=0.961
		vehicle+Gq+C21 vs. vehicle+GFP+C21					Tukey's multiple comparisons test		p =0.985	ns
		vehicle+Gi+C21 vs. vehicle+GFP+C21					Tukey's multiple comparisons test		p =0.030	*
		vehicle+Gq+C21 vs. vehicle+Gi+C21					Tukey's multiple comparisons test		p =0.041	*
Supplementary Figure 4F	Time of novel object recognition	vehicle+Gq+C21 Train n=6	mouse	6 mice	W=0.907 df=6 p=0.420	F=0.010 df1=1 df2=10 p=0.923	Two-tailed paired t-test	t=1.070 df=5	p =0.333	ns
		vehicle+Gq+C21 Test n=6		6 mice	W=0.913 df=6 p=0.457
		vehicle+GFP+C21 Train n=6		6 mice	W=0.888 df=6 p=0.306	F=0.004 df1=1 df2=10 p=0.953	Two-tailed paired t-test	t=-2.329 df=5	p =0.047	*
		vehicle+GFP+C21 Test n=6		6 mice	W=0.937 df=6 p=0.634
		vehicle+Gi+C21 Train n=6		6 mice	W=0.978 df=6 p=0.943	F=0.078 df1=1 df2=10 p=0.786	Two-tailed paired t-test	t=3.038 df=5	p =0.029	*
		vehicle+Gi+C21 Test n=6		6 mice	W=0.867 df=6 p=0.214
		vehicle+Gq+C21 Train n=6				F=0.564 df1=2 df2=15 p=0.581	One-factor ANOVA	F=0.871 df1=2 df2=15	p =0.438	ns
		vehicle+GFP+C21 Train n=6
		vehicle+Gi+C21 Train n=6
		vehicle+Gq+C21 Test n=6				F=0.478 df1=2 df2=15 p=0.629	One-factor ANOVA	F=1.342 df1=2 df2=15	p =0.291	ns
		vehicle+GFP+C21 Test n=6
		vehicle+Gi+C21 Test n=6
Supplementary Figure 4G	Preference of time	vehicle+Gq+C21 n=6	mouse	6 mice	W=0.910 df=6 p=0.439	F=0.727 df1=2 df2=15 p=0.499	One-factor ANOVA	F=5.177 df1=2 df2=15	p =0.020	*
		vehicle+GFP+C21 n=6		6 mice	W=0.890 df=6 p=0.316
		vehicle+Gi+C21 n=6		6 mice	W=0.981 df=6 p=0.955
		vehicle+Gq+C21 vs. vehicle+GFP+C21					Tukey's multiple comparisons test		p =0.100	ns
		vehicle+Gi+C21 vs. vehicle+GFP+C21					Tukey's multiple comparisons test		p =0.018	*
		vehicle+Gq+C21 vs. vehicle+Gi+C21					Tukey's multiple comparisons test		p =0.646	ns
Supplementary Figure 4H	Rotating laps	vehicle+ChR2 n=6	mouse	6 mice	Not all subgroups meets p＞0.05	Not all subgroups meets p＞0.05	Friedman's M test	c2=0.083 df=2	p =0.923	ns
		vehicle+mCherry n=6		6 mice
		vehicle+NpHR n=5		5 mice
Supplementary Figure 4I	Rotating laps (Light ON)	vehicle+ChR2 n=6	mouse	6 mice	W=0.901 df=6 p=0.377	F=2.637 df1=2 df2=14 p = 0.107	One-factor ANOVA	F=2.373 df1=2 df2=14	p =0.130	ns
		vehicle+mCherry n=6		6 mice	W=0.842 df=6 p=0.135
		vehicle+NpHR n=5		5 mice	W=0.963 df=6 p=0.826
Supplementary Figure 4J	Total distance	vehicle+ChR2 OFF n=6	mouse	6 mice	W=0.823 df=6 p=0.094	F=8.900 df1=1 df2=10 p=0.054	Two-tailed paired t-test	t=-0.336 df=5	p =0.750	ns
		vehicle+ChR2 ON n=6		6 mice	W=0.917 df=6 p=0.483
		vehicle+mCherry OFF n=6		6 mice	W=0.943 df=6 p=0.684	F=0.176 df1=1 df2=10 p=0.684	Two-tailed paired t-test	t=0.861 df=5	p =0.429	ns
		vehicle+mCherry ON n=6		6 mice	W=0.865 df=6 p=0.208
		vehicle+NpHR OFF n=5		5 mice	W=0.879 df=6 p=0.306	F=0.005 df1=1 df2=8 p=0.946	Two-tailed paired t-test	t=-2.369 df=4	p =0.077	ns
		vehicle+NpHR ON n=5		5 mice	W=0.830 df=6 p=0.139
		vehicle+ChR2 OFF n=6				F=1.220 df1=2 df2=14 p = 0.325	One-factor ANOVA	F=0.594 df1=2 df2=14	p =0.566	ns
		vehicle+mCherry OFF n=6
		vehicle+NpHR OFF n=5
		vehicle+ChR2 ON n=6				F=1.275 df1=2 df2=14 p = 0.310	One-factor ANOVA	F=2.657 df1=2 df2=14	p =0.105	ns
		vehicle+mCherry ON n=6
		vehicle+NpHR ON n=5
Supplementary Figure 4K	Interaction time	vehicle+ChR2 OFF n=6	mouse	6 mice	W=0.754 df=6 p=0.022	F=0.001 df1=1 df2=10 p=0.999	Wilcoxon signed-rank test	Z=-2.207	p =0.057	ns
		vehicle+ChR2 ON n=6		6 mice	W=0.748 df=6 p=0.019
		vehicle+mCherry OFF n=6		6 mice	W=0.963 df=6 p=0.840	F=1.601 df1=1 df2=10 p=0.235	Two-tailed paired t-test	t=-0.497 df=5	p =0.640	ns
		vehicle+mCherry ON n=6		6 mice	W=0.968 df=6 p=0.880
		vehicle+NpHR OFF n=5		5 mice	W=0.829 df=5 p=0.136	F=2.906 df1=1 df2=8 p=0.127	Two-tailed paired t-test	t=3.716 df=4	p =0.021	*
		vehicle+NpHR ON n=5		5 mice	W=0.847 df=5 p=0.185
		vehicle+ChR2 OFF n=6				F=1.370 df1=2 df2=14 p=0.286	Kruskal-Wallis H test	c2=0.676 df=2	p =0.713	ns
		vehicle+mCherry OFF n=6
		vehicle+NpHR OFF n=5
		vehicle+ChR2 ON n=6				F=2.417 df1=2 df2=14 p=0.125	Kruskal-Wallis H test	c2=6.533 df=2	p =0.038	*
		vehicle+mCherry ON n=6
		vehicle+NpHR ON n=5
		vehicle+ChR2 ON vs. vehicle+mCherry ON					Nemenyi multiple comparisons test		p =0.240	ns
		vehicle+NpHR ON vs. vehicle+mCherry ON					Nemenyi multiple comparisons test		p =0.151	ns
		vehicle+ChR2 ON vs. vehicle+NpHR ON					Nemenyi multiple comparisons test		p =0.011	*
Supplementary Figure 4L	Bouts of interaction	vehicle+ChR2 OFF n=6	mouse	6 mice	W=0.764 df=6 p=0.027	F=0.150 df1=1 df2=10 p=0.707	Wilcoxon signed-rank test	Z=-1.841	p =0.056	ns
		vehicle+ChR2 ON n=6		6 mice	W=0.864 df=6 p=0.204
		vehicle+mCherry OFF n=6		6 mice	W=0.957 df=6 p=0.798	F=3.592 df1=1 df2=10 p=0.087	Two-tailed paired t-test	t=1.052 df=5	p =0.341	ns
		vehicle+mCherry ON n=6		6 mice	W=0.921 df=6 p=0.514
		vehicle+NpHR OFF n=5		5 mice	W=0.956 df=5 p=0.777	F=0.366 df1=1 df2=8 p=0.562	Two-tailed paired t-test	t=0.885 df=4	p =0.426	ns
		vehicle+NpHR ON n=5		5 mice	W=0.828 df=5 p=0.135
		vehicle+ChR2 OFF n=6				F=1.224 df1=2 df2=14 p=0.324	One-factor ANOVA	F=2.294 df1=2 df2=14	p =0.137	ns
		vehicle+mCherry OFF n=6
		vehicle+NpHR OFF n=5
		vehicle+ChR2 ON n=6				F=1.406 df1=2 df2=14 p=0.278	One-factor ANOVA	F=8.462 df1=2 df2=14	p =0.004	**
		vehicle+mCherry ON n=6
		vehicle+NpHR ON n=5
		vehicle+ChR2 ON vs. vehicle+mCherry ON					Nemenyi multiple comparisons test		p =0.186	ns
		vehicle+NpHR ON vs. vehicle+mCherry ON					Nemenyi multiple comparisons test		p =0.083	ns
		vehicle+ChR2 ON vs. vehicle+NpHR ON					Nemenyi multiple comparisons test		p =0.003	**
Supplementary Figure 4M	Time of novel object recognition	vehicle+ChR2 OFF n=6	mouse	6 mice	W=0.949 df=6 p=0.729	F=2.147 df1=1 df2=10 p=0.174	Two-tailed paired t-test	t=-1.540 df=5	p =0.184	ns
		vehicle+ChR2 ON n=6		6 mice	W=0.798 df=6 p=0.057
		vehicle+mCherry OFF n=6		6 mice	W=0.914 df=6 p=0.465	F=0.233 df1=1 df2=10 p=0.640	Two-tailed paired t-test	t=-2.351 df=5	p =0.045	*
		vehicle+mCherry ON n=6		6 mice	W=0.905 df=6 p=0.407
		vehicle+NpHR OFF n=5		5 mice	W=0.878 df=5 p=0.299	F=3.061 df1=1 df2=8 p=0.118	Two-tailed paired t-test	t=3.063 df=4	p =0.038	*
		vehicle+NpHR ON n=5		5 mice	W=0.920 df=5 p=0.531
		vehicle+ChR2 OFF n=6				F=2.513 df1=2 df2=14 p=0.117	One-factor ANOVA	F=2.507 df1=2 df2=14	p =0.117	ns
		vehicle+mCherry OFF n=6
		vehicle+NpHR OFF n=5
		vehicle+ChR2 ON n=6				F=0.490 df1=2 df2=14 p=0.623	One-factor ANOVA	F=3.739 df1=2 df2=14	p =0.049	*
		vehicle+mCherry ON n=6
		vehicle+NpHR ON n=5
		vehicle+ChR2 ON vs. vehicle+mCherry ON					Nemenyi multiple comparisons test		p =0.925	ns
		vehicle+NpHR ON vs. vehicle+mCherry ON					Nemenyi multiple comparisons test		p =0.106	ns
		vehicle+ChR2 ON vs. vehicle+NpHR ON					Nemenyi multiple comparisons test		p =0.049	*
Supplementary Figure 4N	Preference of time	vehicle+ChR2 n=6	mouse	6 mice	W=0.953 df=6 p=0.766	F=0.752 df1=2 df2=14 p=0.490	One-factor ANOVA	F=5.664 df1=2 df2=14	p =0.016	*
		vehicle+mCherry n=6		6 mice	W=0.943 df=6 p=0.680
		vehicle+NpHR n=5		5 mice	W=0.829 df=5 p=0.137
		vehicle+ChR2 ON vs. vehicle+mCherry ON					Tukey's multiple comparisons test		p =0.727	ns
		vehicle+NpHR ON vs. vehicle+mCherry ON					Tukey's multiple comparisons test		p =0.015	*
		vehicle+ChR2 ON vs. vehicle+NpHR ON					Tukey's multiple comparisons test		p =0.061	ns
Supplementary Figure 5A	Stride Length	Front Paws MK-801+Gq+C21 n=9	mouse	9 mice	W=0.957 df=9 p=0.771	F=0.659 df1=2 df2=20 p=0.528	One-factor ANOVA	F=2.925 df1=2 df2=20	p =0.077	ns
		Front Paws MK-801+GFP+C21 n=6		6 mice	W=0.954 df=6 p=0.772
		Front Paws MK-801+Gi+C21 n=8		8 mice	W=0.978 df=8 p=0.950
		Hind Paws MK-801+Gq+C21 n=9		9 mice	W=0.974 df=9 p=0.926	F=3.083 df1=2 df2=20 p=0.068	Kruskal-Wallis H test	c2=1.582 df=2	p =0.453	ns
		Hind Paws MK-801+GFP+C21 n=6		6 mice	W=0.865 df=6 p=0.208
		Hind Paws MK-801+Gi+C21 n=8		8 mice	W=0.806 df=8 p=0.033
Supplementary Figure 5B	Stance	Front Paws MK-801+Gq+C21 n=9	mouse	9 mice	W=0.907 df=9 p=0.295	F=6.922 df1=2 df2=20 p=0.005	Kruskal-Wallis H test	c2=0.194 df=2	p =0.908	ns
		Front Paws MK-801+GFP+C21 n=6		6 mice	W=0.925 df=6 p=0.545
		Front Paws MK-801+Gi+C21 n=8		8 mice	W=0.967 df=8 p=0.877
		Hind Paws MK-801+Gq+C21 n=9		9 mice	W=0.986 df=9 p=0.988	F=1.400 df1=2 df2=20 p=0.270	One-factor ANOVA	F=0.895 df1=2 df2=20	p =0.424	ns
		Hind Paws MK-801+GFP+C21 n=6		6 mice	W=0.856 df=6 p=0.175
		Hind Paws MK-801+Gi+C21 n=8		8 mice	W=0.935 df=8 p=0.559
Supplementary Figure 5C	Swing	Front Paws MK-801+Gq+C21 n=9	mouse	9 mice	W=0.954 df=9 p=0.731	F=1.225 df1=2 df2=20 p=0.315	Kruskal-Wallis H test	c2=4.039 df=2	p =0.133	ns
		Front Paws MK-801+GFP+C21 n=6		6 mice	W=0.909 df=6 p=0.430
		Front Paws MK-801+Gi+C21 n=8		8 mice	W=0.689 df=8 p=0.002
		Hind Paws MK-801+Gq+C21 n=9		9 mice	W=0.923 df=9 p=0.420	F=1.673 df1=2 df2=20 p=0.213	Kruskal-Wallis H test	c2=4.241 df=2	p =0.120	ns
		Hind Paws MK-801+GFP+C21 n=6		6 mice	W=0.837 df=6 p=0.124
		Hind Paws MK-801+Gi+C21 n=8		8 mice	W=0.675 df=8 p=0.001
Supplementary Figure 5D	Step Cycle	Front Paws MK-801+Gq+C21 n=9	mouse	9 mice	W=0.891 df=9 p=0.202	F=4.687 df1=2 df2=20 p=0.021	Kruskal-Wallis H test	c2=1.256 df=2	p =0.534	ns
		Front Paws MK-801+GFP+C21 n=6		6 mice	W=0.893 df=6 p=0.336
		Front Paws MK-801+Gi+C21 n=8		8 mice	W=0.893 df=8 p=0.250
		Hind Paws MK-801+Gq+C21 n=9		9 mice	W=0.970 df=9 p=0.895	F=1.526 df1=2 df2=20 p=0.242	Kruskal-Wallis H test	c2=5.286 df=2	p =0.071	ns
		Hind Paws MK-801+GFP+C21 n=6		6 mice	W=0.894 df=6 p=0.339
		Hind Paws MK-801+Gi+C21 n=8		8 mice	W=0.821 df=8 p=0.048
Supplementary Figure 5E	Swing Speed	Front Paws MK-801+Gq+C21 n=9	mouse	9 mice	W=0.730 df=9 p=0.003	F=1.921 df1=2 df2=20 p=0.173	Kruskal-Wallis H test	c2=2.645 df=2	p =0.266	ns
		Front Paws MK-801+GFP+C21 n=6		6 mice	W=0.688 df=6 p=0.005
		Front Paws MK-801+Gi+C21 n=8		8 mice	W=0.645 df=8 p=0.001
		Hind Paws MK-801+Gq+C21 n=9		9 mice	W=0.834 df=9 p=0.050	F=1.129 df1=2 df2=20 p=0.343	One-factor ANOVA	F=0.300 df1=2 df2=20	p =0.744	ns
		Hind Paws MK-801+GFP+C21 n=6		6 mice	W=0.913 df=6 p=0.453
		Hind Paws MK-801+Gi+C21 n=8		8 mice	W=0.959 df=8 p=0.800
Supplementary Figure 5F	Body Speed	Front Paws MK-801+Gq+C21 n=9	mouse	9 mice	W=0.958 df=9 p=0.777	F=1.024 df1=2 df2=20 p=0.377	One-factor ANOVA	F=0.425 df1=2 df2=20	p =0.659	ns
		Front Paws MK-801+GFP+C21 n=6		6 mice	W=0.939 df=6 p=0.652
		Front Paws MK-801+Gi+C21 n=8		8 mice	W=0.947 df=8 p=0.677
		Hind Paws MK-801+Gq+C21 n=9		9 mice	W=0.938 df=9 p=0.556	F=0.693 df1=2 df2=20 p=0.512	One-factor ANOVA	F=0.199 df1=2 df2=20	p =0.821	ns
		Hind Paws MK-801+GFP+C21 n=6		6 mice	W=0.914 df=6 p=0.465
		Hind Paws MK-801+Gi+C21 n=8		8 mice	W=0.942 df=8 p=0.632
Supplementary Figure 5G	Print Length	Front Paws MK-801+Gq+C21 n=9	mouse	9 mice	W=0.991 df=9 p=0.998	F=0.946 df1=2 df2=20 p=0.405	Kruskal-Wallis H test	c2=2.156 df=2	p =0.340	ns
		Front Paws MK-801+GFP+C21 n=6		6 mice	W=0.921 df=6 p=0.515
		Front Paws MK-801+Gi+C21 n=8		8 mice	W=0.774 df=8 p=0.015
		Hind Paws MK-801+Gq+C21 n=9		9 mice	W=0.762 df=9 p=0.008	F=1.106 df1=2 df2=20 p=0.350	Kruskal-Wallis H test	c2=1.296 df=2	p =0.523	ns
		Hind Paws MK-801+GFP+C21 n=6		6 mice	W=0.945 df=6 p=0.700
		Hind Paws MK-801+Gi+C21 n=8		8 mice	W=0.933 df=8 p=0.540
Supplementary Figure 5H	Print Width	Front Paws MK-801+Gq+C21 n=9	mouse	9 mice	W=0.959 df=9 p=0.787	F=2.067 df1=2 df2=20 p=0.153	One-factor ANOVA	F=0.394 df1=2 df2=20	p =0.679	ns
		Front Paws MK-801+GFP+C21 n=6		6 mice	W=0.974 df=6 p=0.917
		Front Paws MK-801+Gi+C21 n=8		8 mice	W=0.890 df=8 p=0.233
		Hind Paws MK-801+Gq+C21 n=9		9 mice	W=0.896 df=9 p=0.231	F=0.182 df1=2 df2=20 p=0.835	One-factor ANOVA	F=0.197 df1=2 df2=20	p =0.822	ns
		Hind Paws MK-801+GFP+C21 n=6		6 mice	W=0.986 df=6 p=0.978
		Hind Paws MK-801+Gi+C21 n=8		8 mice	W=0.979 df=8 p=0.960
Supplementary Figure 8A	c-Fos of ACC	Rotation n=8	slice	8 slices/4 mice	W=0.903 df=8 p=0.310	F=37.411 df1=1 df2=18 p=0.394	Two-tailed unpaired t-test	t=2.243 df=18	p =0.038	*
		NOR n=12		12 slices/4 mice	W=0.974 df=12 p=0.951
Supplementary Figure 8B	c-Fos of BLA	Rotation n=8	slice	8 slices/4 mice	W=0.894 df=8 p=0.255	F=0.771 df1=1 df2=15 p < 0.0001	Mann-Whitney U test	Z=-1.452	p =0.146	ns
		NOR n=9		9 slices/4 mice	W=0.746 df=9 p=0.005
